# Supplementary material for: Evaluating the impact of Trichoderma biofertilizer and planting dates on mustard yield performance using the InfoCrop growth model
Source: PLoS One. 2023 May 10;18(5):e0285482. doi: 10.1371/journal.pone.0285482 (PMC10171583; doi:10.1371/journal.pone.0285482)
Supplement: S1 Data — (XLSX) [file pone.0285482.s001.xlsx]

## Sheet: Sheet1
sl	Treatment (factor A)	Treatment (factor B)	rep	var	Plant height	Leaves per plant	leaf width	Pod per plant	Harvest index	Yield	Flowerimg date	Maturity date
1	T1(Control)	PD1=5th November	R1	V1	41.1	8	1	5	15.25	1.02	34	86
2	T2 (50% CF +2000 kg/ha Trichoderma biofertilizer)	PD1=5th November	R1	V1	66.9	22	1.3	9	22.18	1.9	31	78
3	T3 (Fully/100% CF)	PD1=5th November	R1	V1	61	18	1.5	8	24.88	1.66	33	85
4	T4 (3000 kg/ha Trichoderma biofertilizer)	PD1=5th November	R1	V1	48.25	6	2.1	8	29.51	1.14	36	87
5	T1(Control)	PD1=5th November	R1	V2	71	12	0.98	7	22.87	0.78	29	75
6	T2 (50% CF +2000 kg/ha Trichoderma biofertilizer)	PD1=5th November	R1	V2	59	16	1.2	9	26.91	1.9	35	88
7	T3 (Fully/100% CF)	PD1=5th November	R1	V2	49	5	1.8	9	29.72	1.29	34	83
8	T4 (3000 kg/ha Trichoderma biofertilizer)	PD1=5th November	R1	V2	95.5	13	2.2	9	22.72	2.21	30	76
9	T1(Control)	PD1=5th November	R1	V3	44.8	14	1	11	25.65	0.8	34	85
10	T2 (50% CF +2000 kg/ha Trichoderma biofertilizer)	PD1=5th November	R1	V3	35.2	8	1.3	11	31.08	1.89	35	87
11	T3 (Fully/100% CF)	PD1=5th November	R1	V3	108	11	1.5	12	24.83	1.8	29	76
12	T4 (3000 kg/ha Trichoderma biofertilizer)	PD1=5th November	R1	V3	67.33	12	2.1	10	26.92	1.89	35	85
13	T1(Control)	PD1=5th November	R2	V1	44.6	14	0.98	14	29.23	0.8	34	86
14	T2 (50% CF +2000 kg/ha Trichoderma biofertilizer)	PD1=5th November	R2	V1	107.9	18	1.2	18	21.2	2.02	31	78
15	T3 (Fully/100% CF)	PD1=5th November	R2	V1	52.5	20	1.8	20	24	1.54	33	85
16	T4 (3000 kg/ha Trichoderma biofertilizer)	PD1=5th November	R2	V1	46.4	11	2.2	14	29	1.18	34	86
17	T1(Control)	PD1=5th November	R2	V2	97.5	18	1	14	23.2	0.78	31	78
18	T2 (50% CF +2000 kg/ha Trichoderma biofertilizer)	PD1=5th November	R2	V2	64	21	1.2	15	27.12	1.61	33	85
19	T3 (Fully/100% CF)	PD1=5th November	R2	V2	66	10	1.8	18	29	1.17	36	86
20	T4 (3000 kg/ha Trichoderma biofertilizer)	PD1=5th November	R2	V2	120	19	2.3	11	23.12	1.19	31	78
21	T1(Control)	PD1=5th November	R2	V3	64.6	23	0.98	10	25.45	0.81	33	88
22	T2 (50% CF +2000 kg/ha Trichoderma biofertilizer)	PD1=5th November	R2	V3	50	7	1.2	15	30.12	2	36	83
23	T3 (Fully/100% CF)	PD1=5th November	R2	V3	105	17	1.8	7	23.89	2	31	78
24	T4 (3000 kg/ha Trichoderma biofertilizer)	PD1=5th November	R2	V3	55	20	2.2	13	26.5	2.1	33	88
25	T1(Control)	PD1=5th November	R3	V1	49	16	1	8	30	0.88	34	86
26	T2 (50% CF +2000 kg/ha Trichoderma biofertilizer)	PD1=5th November	R3	V1	115.5	14	1.3	11	22.1	2.09	31	78
27	T3 (Fully/100% CF)	PD1=5th November	R3	V1	58.55	10	1.5	11	23.89	1.62	33	85
28	T4 (3000 kg/ha Trichoderma biofertilizer)	PD1=5th November	R3	V1	44.2	14	2.1	7	28.89	1.8	35	83
29	T1(Control)	PD1=5th November	R3	V2	92.5	14	0.98	12	23.12	0.75	34	76
30	T2 (50% CF +2000 kg/ha Trichoderma biofertilizer)	PD1=5th November	R3	V2	68	13	1.2	13	27.67	2.1	30	84
31	T3 (Fully/100% CF)	PD1=5th November	R3	V2	42.5	16	1.8	5	29.45	1.12	35	87
32	T4 (3000 kg/ha Trichoderma biofertilizer)	PD1=5th November	R3	V2	103	20	2.2	15	22.98	2.14	29	76
33	T1(Control)	PD1=5th November	R3	V3	78	17	0.97	17	24.45	0.39	35	85
34	T2 (50% CF +2000 kg/ha Trichoderma biofertilizer)	PD1=5th November	R3	V3	46.5	18	1.1	9	30	1.54	35	87
35	T3 (Fully/100% CF)	PD1=5th November	R3	V3	115	25	1.4	19	24.56	2.34	30	76
36	T4 (3000 kg/ha Trichoderma biofertilizer)	PD1=5th November	R3	V3	85	15	1.5	19	26.56	1.85	34	85
37	T1(Control)	PD2= 15th November	R1	V1	43	8	1.1	8	16.25	0.9	34	86
38	T2 (50% CF +2000 kg/ha Trichoderma biofertilizer)	PD2= 15th November	R1	V1	67.9	25	1.5	12	26.18	2.13	31	78
39	T3 (Fully/100% CF)	PD2= 15th November	R1	V1	63	22	1.9	14	25.88	1.8	33	85
40	T4 (3000 kg/ha Trichoderma biofertilizer)	PD2= 15th November	R1	V1	50.25	16	2.3	14	25.51	1.6	36	87
41	T1(Control)	PD2= 15th November	R1	V2	74	11	1.3	7	12.87	0.88	29	75
42	T2 (50% CF +2000 kg/ha Trichoderma biofertilizer)	PD2= 15th November	R1	V2	62	18	1.7	13	26.91	1.7	35	88
43	T3 (Fully/100% CF)	PD2= 15th November	R1	V2	53	10	2.4	15	22.72	1.29	34	83
44	T4 (3000 kg/ha Trichoderma biofertilizer)	PD2= 15th November	R1	V2	97.5	23	2.5	14	22.72	2.21	30	76
45	T1(Control)	PD2= 15th November	R1	V3	48.8	15	1.5	9	13.65	0.7	34	85
46	T2 (50% CF +2000 kg/ha Trichoderma biofertilizer)	PD2= 15th November	R1	V3	40.2	14	1.7	14	33.08	2.1	35	87
47	T3 (Fully/100% CF)	PD2= 15th November	R1	V3	110	14	2.3	14	30.83	2	29	76
48	T4 (3000 kg/ha Trichoderma biofertilizer)	PD2= 15th November	R1	V3	69.5	20	2.5	14	28.92	1.89	35	85
49	T1(Control)	PD2= 15th November	R2	V1	48.6	16	1..4	9	14.23	0.78	34	86
50	T2 (50% CF +2000 kg/ha Trichoderma biofertilizer)	PD2= 15th November	R2	V1	112.9	26	1.8	18	14.2	2.1	31	78
51	T3 (Fully/100% CF)	PD2= 15th November	R2	V1	58.5	24	2.2	16	34.4	1.8	33	85
52	T4 (3000 kg/ha Trichoderma biofertilizer)	PD2= 15th November	R2	V1	52.4	14	2.5	16	29	1.9	34	86
53	T1(Control)	PD2= 15th November	R2	V2	101.5	25	1..5	9	27.2	0.67	31	78
54	T2 (50% CF +2000 kg/ha Trichoderma biofertilizer)	PD2= 15th November	R2	V2	67	25	1.9	18	13.12	2.1	33	85
55	T3 (Fully/100% CF)	PD2= 15th November	R2	V2	70	15	2.3	13	33.4	1.9	36	86
56	T4 (3000 kg/ha Trichoderma biofertilizer)	PD2= 15th November	R2	V2	120	27	2.5	15	23.12	2	31	78
57	T1(Control)	PD2= 15th November	R2	V3	68.6	26	1..5	8	25.45	0.81	33	88
58	T2 (50% CF +2000 kg/ha Trichoderma biofertilizer)	PD2= 15th November	R2	V3	60	17	1.9	18	11.12	2.2	36	83
59	T3 (Fully/100% CF)	PD2= 15th November	R2	V3	110	12	2.1	17	35.89	2.3	31	78
60	T4 (3000 kg/ha Trichoderma biofertilizer)	PD2= 15th November	R2	V3	62	22	2.5	18	26.5	2.1	33	88
61	T1(Control)	PD2= 15th November	R3	V1	59	10	1..4	18	30	0.9	34	86
62	T2 (50% CF +2000 kg/ha Trichoderma biofertilizer)	PD2= 15th November	R3	V1	120.5	18	1.8	16	18.1	2.2	31	78
63	T3 (Fully/100% CF)	PD2= 15th November	R3	V1	69.55	20	2.2	15	33.89	1.9	33	85
64	T4 (3000 kg/ha Trichoderma biofertilizer)	PD2= 15th November	R3	V1	48.2	22	2.5	17	28.89	1.86	35	83
65	T1(Control)	PD2= 15th November	R3	V2	99.5	16	1.5	9	28.12	0.9	34	76
66	T2 (50% CF +2000 kg/ha Trichoderma biofertilizer)	PD2= 15th November	R3	V2	74	22	2	8	37.67	1.58	30	84
67	T3 (Fully/100% CF)	PD2= 15th November	R3	V2	45.5	20	2.1	14	29.45	1.12	35	87
68	T4 (3000 kg/ha Trichoderma biofertilizer)	PD2= 15th November	R3	V2	110	26	2.5	15	28.98	2	29	76
69	T1(Control)	PD2= 15th November	R3	V3	84	14	1.1	8	14.45	1.39	35	85
70	T2 (50% CF +2000 kg/ha Trichoderma biofertilizer)	PD2= 15th November	R3	V3	56.5	22	1.8	18	34	1.54	35	87
71	T3 (Fully/100% CF)	PD2= 15th November	R3	V3	120	20	2	17	22.56	2.34	30	76
72	T4 (3000 kg/ha Trichoderma biofertilizer)	PD2= 15th November	R3	V3	95	24	2.5	19	30.56	1.85	34	85
