# Supplementary material for: Evaluating the impact of Trichoderma biofertilizer and planting dates on mustard yield performance using the InfoCrop growth model
Source: PLoS One. 2023 May 10;18(5):e0285482. doi: 10.1371/journal.pone.0285482 (PMC10171583; doi:10.1371/journal.pone.0285482)
Supplement: S1 File — (DOC) [file pone.0285482.s002.doc]

$PH
$PH[[1]]
Analysis of Variance Table

Response: dependent.var
                     Df Sum Sq Mean Sq F value    Pr(>F)    
replicationvector     2   2890  1444.9 12.7103 4.032e-05 ***
fact.A                2   2999  1499.3 13.1887 2.969e-05 ***
fact.B                3    935   311.6  2.7407   0.05395 .  
fact.C                1    421   420.8  3.7020   0.06055 .  
fact.A:fact.B         6  32635  5439.1 47.8470 < 2.2e-16 ***
fact.A:fact.C         2     12     6.1  0.0535   0.94793    
fact.B:fact.C         3      2     0.6  0.0055   0.99943    
fact.A:fact.B:fact.C  6     24     4.0  0.0352   0.99980    
Residuals            46   5229   113.7                      
---
Signif. codes:  0 ‘***’ 0.001 ‘**’ 0.01 ‘*’ 0.05 ‘.’ 0.1 ‘ ’ 1

$PH[[2]]
[1] "R Square 0.884"

$PH[[3]]
[1] "SEm of A: 2.176 , SEd of A: 3.078 , SEm of B: 2.513 , SEd of B 3.554 , SEm of C: 1.777 , SEd of C: 2.513 , SEm of AB: 4.353 , SEd of AB: 6.156 , SEm of AC: 3.078 , SEd of AC: 4.353 , SEm of BC: 3.554 , SEd of BC: 5.026 , SEm of ABC: 6.156 , SEd of ABC: 8.705"

$PH[[4]]

	Shapiro-Wilk normality test

data:  model$residuals
W = 0.96449, p-value = 0.03982


$PH[[5]]
[1] "Normality assumption is violated"

$PH[[6]]
[1] "The means of one or more levels of factor A are not same, so go for multiple comparison test"

$PH[[7]]
$PH[[7]][[1]]
   MSerror Df     Mean       CV  t.value      LSD
  113.6778 46 72.37125 14.73234 2.012896 6.195388

$PH[[7]][[2]]
   dependent.var groups
V2      79.25000      a
V3      74.12625      a
V1      63.73750      b


$PH[[8]]
[1] "All the factor B level means are same so dont go for any multiple comparison test"

$PH[[9]]
$PH[[9]][[1]]
   MSerror Df     Mean       CV  t.value      LSD
  113.6778 46 72.37125 14.73234 2.012896 7.153818

$PH[[9]][[2]]
   dependent.var groups
T4      76.08500      a
T3      75.39444      a
T2      70.77778     ab
T1      67.22778      b


$PH[[10]]
[1] "All the factor C level means are same so dont go for any multiple comparison test"

$PH[[11]]
$PH[[11]][[1]]
   MSerror Df     Mean       CV  t.value      LSD
  113.6778 46 72.37125 14.73234 2.012896 5.058513

$PH[[11]][[2]]
    dependent.var groups
PD2      74.78889      a
PD1      69.95361      a


$PH[[12]]
[1] "The means of levels of interaction between A and B factors are not same, so go for multiple comparison test"

$PH[[13]]
$PH[[13]][[1]]
   MSerror Df     Mean       CV  t.value      LSD
  113.6778 46 72.37125 14.73234 2.012896 12.39078

$PH[[13]][[2]]
      dependent.var groups
V3:T3     111.33333      a
V2:T4     107.66667     ab
V1:T2      98.60000     bc
V2:T1      89.33333      c
V3:T4      72.30500      d
V2:T2      65.66667     de
V3:T1      64.80000     de
V1:T3      60.51667    def
V2:T3      54.33333    efg
V1:T4      48.28333     fg
V3:T2      48.06667      g
V1:T1      47.55000      g


$PH[[14]]
[1] "The means of levels of interaction between B and C factors are same so dont go for any multiple comparison test"

$PH[[15]]
$PH[[15]][[1]]
   MSerror Df     Mean       CV  t.value      LSD
  113.6778 46 72.37125 14.73234 2.012896 10.11703

$PH[[15]][[2]]
       dependent.var groups
T4:PD2      78.31667      a
T3:PD2      77.72778     ab
T4:PD1      73.85333    abc
T2:PD2      73.44444    abc
T3:PD1      73.06111    abc
T1:PD2      69.66667    abc
T2:PD1      68.11111     bc
T1:PD1      64.78889      c


$PH[[16]]
[1] "The means of levels of interaction between A and C factors are same so dont go for any multiple comparison test"

$PH[[17]]
$PH[[17]][[1]]
   MSerror Df     Mean       CV  t.value      LSD
  113.6778 46 72.37125 14.73234 2.012896 8.761602

$PH[[17]][[2]]
       dependent.var groups
V2:PD2      81.16667      a
V2:PD1      77.33333     ab
V3:PD2      77.05000     ab
V3:PD1      71.20250     bc
V1:PD2      66.15000     cd
V1:PD1      61.32500      d


$PH[[18]]
[1] "The means of levels of interaction between all the three factors ABC are same so dont go for any multiple comparison test"

$PH[[19]]
$PH[[19]][[1]]
   MSerror Df     Mean       CV  t.value     LSD
  113.6778 46 72.37125 14.73234 2.012896 17.5232

$PH[[19]][[2]]
          dependent.var groups
V3:T3:PD2     113.33333      a
V3:T3:PD1     109.33333      a
V2:T4:PD2     109.16667     ab
V2:T4:PD1     106.16667     ab
V1:T2:PD2     100.43333    abc
V1:T2:PD1      96.76667    abc
V2:T1:PD2      91.66667    bcd
V2:T1:PD1      87.00000     cd
V3:T4:PD2      75.50000     de
V3:T4:PD1      69.11000     ef
V2:T2:PD2      67.66667    efg
V3:T1:PD2      67.13333    efg
V1:T3:PD2      63.68333   efgh
V2:T2:PD1      63.66667   efgh
V3:T1:PD1      62.46667   efgh
V1:T3:PD1      57.35000   fghi
V2:T3:PD2      56.16667   fghi
V2:T3:PD1      52.50000   fghi
V3:T2:PD2      52.23333   fghi
V1:T4:PD2      50.28333    ghi
V1:T1:PD2      50.20000    ghi
V1:T4:PD1      46.28333     hi
V1:T1:PD1      44.90000      i
V3:T2:PD1      43.90000      i


$LP
$LP[[1]]
Analysis of Variance Table

Response: dependent.var
                     Df Sum Sq Mean Sq F value    Pr(>F)    
replicationvector     2 262.53 131.264  8.1143 0.0009587 ***
fact.A                2  11.36   5.681  0.3512 0.7057473    
fact.B                3  97.39  32.463  2.0067 0.1261705    
fact.C                1 288.00 288.000 17.8031 0.0001139 ***
fact.A:fact.B         6 529.53  88.255  5.4556 0.0002496 ***
fact.A:fact.C         2  16.58   8.292  0.5126 0.6023399    
fact.B:fact.C         3 114.56  38.185  2.3605 0.0836860 .  
fact.A:fact.B:fact.C  6  60.53  10.088  0.6236 0.7104072    
Residuals            46 744.14  16.177                      
---
Signif. codes:  0 ‘***’ 0.001 ‘**’ 0.01 ‘*’ 0.05 ‘.’ 0.1 ‘ ’ 1

$LP[[2]]
[1] "R Square 0.65"

$LP[[3]]
[1] "SEm of A: 0.821 , SEd of A: 1.161 , SEm of B: 0.948 , SEd of B 1.341 , SEm of C: 0.67 , SEd of C: 0.948 , SEm of AB: 1.642 , SEd of AB: 2.322 , SEm of AC: 1.161 , SEd of AC: 1.642 , SEm of BC: 1.341 , SEd of BC: 1.896 , SEm of ABC: 2.322 , SEd of ABC: 3.284"

$LP[[4]]

	Shapiro-Wilk normality test

data:  model$residuals
W = 0.98117, p-value = 0.3551


$LP[[5]]
[1] "Normality assumption is not violated"

$LP[[6]]
[1] "All the factor A level means are same so dont go for any multiple comparison test"

$LP[[7]]
$LP[[7]][[1]]
   MSerror Df     Mean       CV  t.value      LSD
  16.17693 46 16.86111 23.85404 2.012896 2.337108

$LP[[7]][[2]]
   dependent.var groups
V2      17.29167      a
V3      16.95833      a
V1      16.33333      a


$LP[[8]]
[1] "All the factor B level means are same so dont go for any multiple comparison test"

$LP[[9]]
$LP[[9]][[1]]
   MSerror Df     Mean       CV  t.value      LSD
  16.17693 46 16.86111 23.85404 2.012896 2.698659

$LP[[9]][[2]]
   dependent.var groups
T2      18.00000      a
T4      18.00000      a
T3      16.05556      a
T1      15.38889      a


$LP[[10]]
[1] "The means of one or more levels of factor C are not same, so go for multiple comparison test"

$LP[[11]]
$LP[[11]][[1]]
   MSerror Df     Mean       CV  t.value     LSD
  16.17693 46 16.86111 23.85404 2.012896 1.90824

$LP[[11]][[2]]
    dependent.var groups
PD2      18.86111      a
PD1      14.86111      b


$LP[[12]]
[1] "The means of levels of interaction between A and B factors are not same, so go for multiple comparison test"

$LP[[13]]
$LP[[13]][[1]]
   MSerror Df     Mean       CV  t.value      LSD
  16.17693 46 16.86111 23.85404 2.012896 4.674215

$LP[[13]][[2]]
      dependent.var groups
V2:T4      21.33333      a
V1:T2      20.50000     ab
V2:T2      19.16667     ab
V1:T3      19.00000    abc
V3:T4      18.83333    abc
V3:T1      18.16667   abcd
V3:T3      16.50000   bcde
V2:T1      16.00000   bcde
V3:T2      14.33333    cde
V1:T4      13.83333     de
V2:T3      12.66667      e
V1:T1      12.00000      e


$LP[[14]]
[1] "The means of levels of interaction between B and C factors are same so dont go for any multiple comparison test"

$LP[[15]]
$LP[[15]][[1]]
   MSerror Df     Mean       CV  t.value      LSD
  16.17693 46 16.86111 23.85404 2.012896 3.816481

$LP[[15]][[2]]
       dependent.var groups
T4:PD2      21.55556      a
T2:PD2      20.77778     ab
T3:PD2      17.44444     bc
T1:PD2      15.66667      c
T2:PD1      15.22222      c
T1:PD1      15.11111      c
T3:PD1      14.66667      c
T4:PD1      14.44444      c


$LP[[16]]
[1] "The means of levels of interaction between A and C factors are same so dont go for any multiple comparison test"

$LP[[17]]
$LP[[17]][[1]]
   MSerror Df     Mean       CV  t.value      LSD
  16.17693 46 16.86111 23.85404 2.012896 3.305169

$LP[[17]][[2]]
       dependent.var groups
V2:PD2      19.83333      a
V1:PD2      18.41667     ab
V3:PD2      18.33333     ab
V3:PD1      15.58333     bc
V2:PD1      14.75000      c
V1:PD1      14.25000      c


$LP[[18]]
[1] "The means of levels of interaction between all the three factors ABC are same so dont go for any multiple comparison test"

$LP[[19]]
$LP[[19]][[1]]
   MSerror Df     Mean       CV  t.value      LSD
  16.17693 46 16.86111 23.85404 2.012896 6.610339

$LP[[19]][[2]]
          dependent.var  groups
V2:T4:PD2      25.33333       a
V1:T2:PD2      23.00000      ab
V1:T3:PD2      22.00000     abc
V3:T4:PD2      22.00000     abc
V2:T2:PD2      21.66667    abcd
V3:T1:PD2      18.33333    bcde
V1:T2:PD1      18.00000    bcde
V3:T1:PD1      18.00000    bcde
V3:T2:PD2      17.66667   bcdef
V3:T3:PD1      17.66667   bcdef
V1:T4:PD2      17.33333  bcdefg
V2:T1:PD2      17.33333  bcdefg
V2:T4:PD1      17.33333  bcdefg
V2:T2:PD1      16.66667 bcdefgh
V1:T3:PD1      16.00000  cdefgh
V3:T4:PD1      15.66667  cdefgh
V3:T3:PD2      15.33333   defgh
V2:T3:PD2      15.00000    efgh
V2:T1:PD1      14.66667    efgh
V1:T1:PD1      12.66667    efgh
V1:T1:PD2      11.33333     fgh
V3:T2:PD1      11.00000      gh
V1:T4:PD1      10.33333       h
V2:T3:PD1      10.33333       h
