# Supplementary material for: Evaluating the impact of Trichoderma biofertilizer and planting dates on mustard yield performance using the InfoCrop growth model
Source: PLoS One. 2023 May 10;18(5):e0285482. doi: 10.1371/journal.pone.0285482 (PMC10171583; doi:10.1371/journal.pone.0285482)
Supplement: S2 File — (DOC) [file pone.0285482.s003.doc]

$LW
$LW[[1]]
Analysis of Variance Table

Response: dependent.var
                     Df  Sum Sq Mean Sq  F value  Pr(>F)    
replicationvector     2  0.0842  0.0421   1.9943 0.14771    
fact.A                2  0.1387  0.0693   3.2836 0.04645 *  
fact.B                3 12.3018  4.1006 194.1983 < 2e-16 ***
fact.C                1  3.6540  3.6540 173.0483 < 2e-16 ***
fact.A:fact.B         6  0.0766  0.0128   0.6043 0.72542    
fact.A:fact.C         2  0.0653  0.0327   1.5471 0.22373    
fact.B:fact.C         3  0.1496  0.0499   2.3612 0.08362 .  
fact.A:fact.B:fact.C  6  0.0921  0.0154   0.7271 0.63005    
Residuals            46  0.9713  0.0211                     
---
Signif. codes:  0 ‘***’ 0.001 ‘**’ 0.01 ‘*’ 0.05 ‘.’ 0.1 ‘ ’ 1

$LW[[2]]
[1] "R Square 0.945"

$LW[[3]]
[1] "SEm of A: 0.03 , SEd of A: 0.042 , SEm of B: 0.034 , SEd of B 0.048 , SEm of C: 0.024 , SEd of C: 0.034 , SEm of AB: 0.059 , SEd of AB: 0.084 , SEm of AC: 0.042 , SEd of AC: 0.059 , SEm of BC: 0.048 , SEd of BC: 0.069 , SEm of ABC: 0.084 , SEd of ABC: 0.119"

$LW[[4]]

	Shapiro-Wilk normality test

data:  model$residuals
W = 0.97179, p-value = 0.1053


$LW[[5]]
[1] "Normality assumption is not violated"

$LW[[6]]
[1] "The means of one or more levels of factor A are not same, so go for multiple comparison test"

$LW[[7]]
$LW[[7]][[1]]
     MSerror Df     Mean       CV  t.value        LSD
  0.02111552 46 1.724722 8.425229 2.012896 0.08443675

$LW[[7]][[2]]
   dependent.var groups
V2      1.786667      a
V1      1.697083      b
V3      1.690417      b


$LW[[8]]
[1] "The means of one or more levels of factor B are not same, so go for multiple comparison test"

$LW[[9]]
$LW[[9]][[1]]
     MSerror Df     Mean       CV  t.value        LSD
  0.02111552 46 1.724722 8.425229 2.012896 0.09749916

$LW[[9]][[2]]
   dependent.var groups
T4      2.288889      a
T3      1.911111      b
T2      1.505556      c
T1      1.193333      d


$LW[[10]]
[1] "The means of one or more levels of factor C are not same, so go for multiple comparison test"

$LW[[11]]
$LW[[11]][[1]]
     MSerror Df     Mean       CV  t.value        LSD
  0.02111552 46 1.724722 8.425229 2.012896 0.06894232

$LW[[11]][[2]]
    dependent.var groups
PD2      1.950000      a
PD1      1.499444      b


$LW[[12]]
[1] "The means of levels of interaction between A and B factors are same so dont go for any multiple comparison test"

$LW[[13]]
$LW[[13]][[1]]
     MSerror Df     Mean       CV  t.value       LSD
  0.02111552 46 1.724722 8.425229 2.012896 0.1688735

$LW[[13]][[2]]
      dependent.var groups
V2:T4      2.366667      a
V1:T4      2.283333      a
V3:T4      2.216667      a
V2:T3      2.033333      b
V1:T3      1.850000      c
V3:T3      1.850000      c
V2:T2      1.533333      d
V3:T2      1.500000      d
V1:T2      1.483333      d
V2:T1      1.213333      e
V3:T1      1.195000      e
V1:T1      1.171667      e


$LW[[14]]
[1] "The means of levels of interaction between B and C factors are same so dont go for any multiple comparison test"

$LW[[15]]
$LW[[15]][[1]]
     MSerror Df     Mean       CV  t.value       LSD
  0.02111552 46 1.724722 8.425229 2.012896 0.1378846

$LW[[15]][[2]]
       dependent.var groups
T4:PD2      2.477778      a
T3:PD2      2.166667      b
T4:PD1      2.100000      b
T2:PD2      1.788889      c
T3:PD1      1.655556      c
T1:PD2      1.366667      d
T2:PD1      1.222222      e
T1:PD1      1.020000      f


$LW[[16]]
[1] "The means of levels of interaction between A and C factors are same so dont go for any multiple comparison test"

$LW[[17]]
$LW[[17]][[1]]
     MSerror Df     Mean       CV  t.value       LSD
  0.02111552 46 1.724722 8.425229 2.012896 0.1194116

$LW[[17]][[2]]
       dependent.var groups
V2:PD2      2.016667      a
V3:PD2      1.950000     ab
V1:PD2      1.883333      b
V2:PD1      1.556667      c
V1:PD1      1.510833     cd
V3:PD1      1.430833      d


$LW[[18]]
[1] "The means of levels of interaction between all the three factors ABC are same so dont go for any multiple comparison test"

$LW[[19]]
$LW[[19]][[1]]
     MSerror Df     Mean       CV  t.value       LSD
  0.02111552 46 1.724722 8.425229 2.012896 0.2388232

$LW[[19]][[2]]
          dependent.var groups
V2:T4:PD2     2.5000000      a
V3:T4:PD2     2.5000000      a
V1:T4:PD2     2.4333333     ab
V2:T3:PD2     2.2666667    abc
V2:T4:PD1     2.2333333     bc
V1:T4:PD1     2.1333333     cd
V3:T3:PD2     2.1333333     cd
V1:T3:PD2     2.1000000    cde
V3:T4:PD1     1.9333333    def
V2:T2:PD2     1.8666667     ef
V2:T3:PD1     1.8000000     fg
V3:T2:PD2     1.8000000     fg
V1:T2:PD2     1.7000000     fg
V1:T3:PD1     1.6000000     gh
V3:T3:PD1     1.5666667     gh
V2:T1:PD2     1.4333333     hi
V3:T1:PD2     1.3666667     hi
V1:T1:PD2     1.3000000      i
V1:T2:PD1     1.2666667     ij
V2:T2:PD1     1.2000000    ijk
V3:T2:PD1     1.2000000    ijk
V1:T1:PD1     1.0433333     jk
V3:T1:PD1     1.0233333      k
V2:T1:PD1     0.9933333      k


$PP
$PP[[1]]
Analysis of Variance Table

Response: dependent.var
                     Df Sum Sq Mean Sq F value   Pr(>F)   
replicationvector     2 172.44  86.222  7.8144 0.001198 **
fact.A                2  33.36  16.681  1.5118 0.231273   
fact.B                3 164.11  54.704  4.9578 0.004588 **
fact.C                1  76.06  76.056  6.8930 0.011710 * 
fact.A:fact.B         6  18.31   3.051  0.2765 0.945160   
fact.A:fact.C         2  16.03   8.014  0.7263 0.489158   
fact.B:fact.C         3  77.61  25.870  2.3446 0.085235 . 
fact.A:fact.B:fact.C  6  48.97   8.162  0.7397 0.620389   
Residuals            46 507.56  11.034                    
---
Signif. codes:  0 ‘***’ 0.001 ‘**’ 0.01 ‘*’ 0.05 ‘.’ 0.1 ‘ ’ 1

$PP[[2]]
[1] "R Square 0.545"

$PP[[3]]
[1] "SEm of A: 0.678 , SEd of A: 0.959 , SEm of B: 0.783 , SEd of B 1.107 , SEm of C: 0.554 , SEd of C: 0.783 , SEm of AB: 1.356 , SEd of AB: 1.918 , SEm of AC: 0.959 , SEd of AC: 1.356 , SEm of BC: 1.107 , SEd of BC: 1.566 , SEm of ABC: 1.918 , SEd of ABC: 2.712"

$PP[[4]]

	Shapiro-Wilk normality test

data:  model$residuals
W = 0.98016, p-value = 0.3139


$PP[[5]]
[1] "Normality assumption is not violated"

$PP[[6]]
[1] "All the factor A level means are same so dont go for any multiple comparison test"

$PP[[7]]
$PP[[7]][[1]]
   MSerror Df     Mean       CV  t.value      LSD
  11.03382 46 12.77778 25.99606 2.012896 1.930161

$PP[[7]][[2]]
   dependent.var groups
V3      13.62500      a
V1      12.75000      a
V2      11.95833      a


$PP[[8]]
[1] "The means of one or more levels of factor B are not same, so go for multiple comparison test"

$PP[[9]]
$PP[[9]][[1]]
   MSerror Df     Mean       CV  t.value      LSD
  11.03382 46 12.77778 25.99606 2.012896 2.228758

$PP[[9]][[2]]
   dependent.var groups
T4      13.77778      a
T2      13.61111      a
T3      13.55556      a
T1      10.16667      b


$PP[[10]]
[1] "The means of one or more levels of factor C are not same, so go for multiple comparison test"

$PP[[11]]
$PP[[11]][[1]]
   MSerror Df     Mean       CV  t.value     LSD
  11.03382 46 12.77778 25.99606 2.012896 1.57597

$PP[[11]][[2]]
    dependent.var groups
PD2      13.80556      a
PD1      11.75000      b


$PP[[12]]
[1] "The means of levels of interaction between A and B factors are same so dont go for any multiple comparison test"

$PP[[13]]
$PP[[13]][[1]]
   MSerror Df     Mean       CV  t.value      LSD
  11.03382 46 12.77778 25.99606 2.012896 3.860322

$PP[[13]][[2]]
      dependent.var groups
V3:T4     15.500000      a
V3:T3     14.333333     ab
V3:T2     14.166667    abc
V1:T2     14.000000    abc
V1:T3     14.000000    abc
V2:T4     13.166667   abcd
V1:T4     12.666667   abcd
V2:T2     12.666667   abcd
V2:T3     12.333333   abcd
V3:T1     10.500000    bcd
V1:T1     10.333333     cd
V2:T1      9.666667      d


$PP[[14]]
[1] "The means of levels of interaction between B and C factors are same so dont go for any multiple comparison test"

$PP[[15]]
$PP[[15]][[1]]
   MSerror Df     Mean       CV  t.value      LSD
  11.03382 46 12.77778 25.99606 2.012896 3.151939

$PP[[15]][[2]]
       dependent.var groups
T4:PD2     15.777778      a
T2:PD2     15.000000     ab
T3:PD2     15.000000     ab
T2:PD1     12.222222     bc
T3:PD1     12.111111     bc
T4:PD1     11.777778      c
T1:PD1     10.888889      c
T1:PD2      9.444444      c


$PP[[16]]
[1] "The means of levels of interaction between A and C factors are same so dont go for any multiple comparison test"

$PP[[17]]
$PP[[17]][[1]]
   MSerror Df     Mean       CV  t.value     LSD
  11.03382 46 12.77778 25.99606 2.012896 2.72966

$PP[[17]][[2]]
       dependent.var groups
V3:PD2      14.50000      a
V1:PD2      14.41667      a
V3:PD1      12.75000     ab
V2:PD2      12.50000     ab
V2:PD1      11.41667      b
V1:PD1      11.08333      b


$PP[[18]]
[1] "The means of levels of interaction between all the three factors ABC are same so dont go for any multiple comparison test"

$PP[[19]]
$PP[[19]][[1]]
   MSerror Df     Mean       CV  t.value      LSD
  11.03382 46 12.77778 25.99606 2.012896 5.459319

$PP[[19]][[2]]
          dependent.var groups
V3:T4:PD2     17.000000      a
V3:T2:PD2     16.666667      a
V3:T3:PD2     16.000000     ab
V1:T4:PD2     15.666667     ab
V1:T2:PD2     15.333333     ab
V1:T3:PD2     15.000000    abc
V2:T4:PD2     14.666667    abc
V2:T3:PD2     14.000000   abcd
V3:T4:PD1     14.000000   abcd
V1:T3:PD1     13.000000  abcde
V2:T2:PD2     13.000000  abcde
V1:T2:PD1     12.666667  abcde
V3:T1:PD1     12.666667  abcde
V3:T3:PD1     12.666667  abcde
V2:T2:PD1     12.333333  abcde
V1:T1:PD2     11.666667  abcde
V2:T4:PD1     11.666667  abcde
V3:T2:PD1     11.666667  abcde
V2:T1:PD1     11.000000   bcde
V2:T3:PD1     10.666667   bcde
V1:T4:PD1      9.666667    cde
V1:T1:PD1      9.000000     de
V2:T1:PD2      8.333333      e
V3:T1:PD2      8.333333      e
