# Supplementary material for: Evaluating the impact of Trichoderma biofertilizer and planting dates on mustard yield performance using the InfoCrop growth model
Source: PLoS One. 2023 May 10;18(5):e0285482. doi: 10.1371/journal.pone.0285482 (PMC10171583; doi:10.1371/journal.pone.0285482)
Supplement: S3 File — (DOC) [file pone.0285482.s004.doc]

$HI
$HI[[1]]
Analysis of Variance Table

Response: dependent.var
                     Df  Sum Sq Mean Sq F value  Pr(>F)  
replicationvector     2   91.67  45.837  1.5287 0.22764  
fact.A                2   19.35   9.676  0.3227 0.72582  
fact.B                3  320.35 106.785  3.5613 0.02121 *
fact.C                1    4.60   4.601  0.1534 0.69709  
fact.A:fact.B         6  257.27  42.879  1.4300 0.22384  
fact.A:fact.C         2    3.09   1.544  0.0515 0.94987  
fact.B:fact.C         3  174.29  58.097  1.9375 0.13674  
fact.A:fact.B:fact.C  6  105.31  17.551  0.5853 0.74016  
Residuals            46 1379.31  29.985                  
---
Signif. codes:  0 ‘***’ 0.001 ‘**’ 0.01 ‘*’ 0.05 ‘.’ 0.1 ‘ ’ 1

$HI[[2]]
[1] "R Square 0.414"

$HI[[3]]
[1] "SEm of A: 1.118 , SEd of A: 1.581 , SEm of B: 1.291 , SEd of B 1.825 , SEm of C: 0.913 , SEd of C: 1.291 , SEm of AB: 2.236 , SEd of AB: 3.161 , SEm of AC: 1.581 , SEd of AC: 2.236 , SEm of BC: 1.825 , SEd of BC: 2.581 , SEm of ABC: 3.161 , SEd of ABC: 4.471"

$HI[[4]]

	Shapiro-Wilk normality test

data:  model$residuals
W = 0.94429, p-value = 0.003128


$HI[[5]]
[1] "Normality assumption is violated"

$HI[[6]]
[1] "All the factor A level means are same so dont go for any multiple comparison test"

$HI[[7]]
$HI[[7]][[1]]
   MSerror Df     Mean       CV  t.value      LSD
  29.98493 46 25.52556 21.45242 2.012896 3.181868

$HI[[7]][[2]]
   dependent.var groups
V3      26.12583      a
V2      25.59000      a
V1      24.86083      a


$HI[[8]]
[1] "The means of one or more levels of factor B are not same, so go for multiple comparison test"

$HI[[9]]
$HI[[9]][[1]]
   MSerror Df     Mean       CV  t.value      LSD
  29.98493 46 25.52556 21.45242 2.012896 3.674105

$HI[[9]][[2]]
   dependent.var groups
T3      27.95778      a
T4      26.68889      a
T2      25.15333     ab
T1      22.30222      b


$HI[[10]]
[1] "All the factor C level means are same so dont go for any multiple comparison test"

$HI[[11]]
$HI[[11]][[1]]
   MSerror Df     Mean       CV  t.value      LSD
  29.98493 46 25.52556 21.45242 2.012896 2.597984

$HI[[11]][[2]]
    dependent.var groups
PD1      25.77833      a
PD2      25.27278      a


$HI[[12]]
[1] "The means of levels of interaction between A and B factors are same so dont go for any multiple comparison test"

$HI[[13]]
$HI[[13]][[1]]
   MSerror Df     Mean       CV  t.value      LSD
  29.98493 46 25.52556 21.45242 2.012896 6.363736

$HI[[13]][[2]]
      dependent.var groups
V2:T3      28.95667      a
V1:T4      28.46667     ab
V3:T2      28.23333     ab
V1:T3      27.82333    abc
V3:T4      27.66000    abc
V3:T3      27.09333    abc
V2:T2      26.56667   abcd
V2:T4      23.94000   abcd
V2:T1      22.89667   abcd
V1:T1      22.49333    bcd
V3:T1      21.51667     cd
V1:T2      20.66000      d


$HI[[14]]
[1] "The means of levels of interaction between B and C factors are same so dont go for any multiple comparison test"

$HI[[15]]
$HI[[15]][[1]]
   MSerror Df     Mean       CV  t.value      LSD
  29.98493 46 25.52556 21.45242 2.012896 5.195969

$HI[[15]][[2]]
       dependent.var groups
T3:PD2      29.89111      a
T4:PD2      27.13333     ab
T2:PD1      26.48667     ab
T4:PD1      26.24444     ab
T3:PD1      26.02444     ab
T1:PD1      24.35778     bc
T2:PD2      23.82000     bc
T1:PD2      20.24667      c


$HI[[16]]
[1] "The means of levels of interaction between A and C factors are same so dont go for any multiple comparison test"

$HI[[17]]
$HI[[17]][[1]]
   MSerror Df     Mean       CV  t.value      LSD
  29.98493 46 25.52556 21.45242 2.012896 4.499841

$HI[[17]][[2]]
       dependent.var groups
V3:PD1      26.66750      a
V2:PD1      25.65667      a
V3:PD2      25.58417      a
V2:PD2      25.52333      a
V1:PD1      25.01083      a
V1:PD2      24.71083      a


$HI[[18]]
[1] "The means of levels of interaction between all the three factors ABC are same so dont go for any multiple comparison test"

$HI[[19]]
$HI[[19]][[1]]
   MSerror Df     Mean       CV  t.value      LSD
  29.98493 46 25.52556 21.45242 2.012896 8.999682

$HI[[19]][[2]]
          dependent.var groups
V1:T3:PD2      31.39000      a
V3:T2:PD1      30.40000     ab
V3:T3:PD2      29.76000     ab
V2:T3:PD1      29.39000     ab
V1:T4:PD1      29.13333    abc
V3:T4:PD2      28.66000    abc
V2:T3:PD2      28.52333    abc
V1:T4:PD2      27.80000   abcd
V2:T2:PD1      27.23333   abcd
V3:T4:PD1      26.66000  abcde
V3:T2:PD2      26.06667  abcde
V2:T2:PD2      25.90000  abcde
V3:T1:PD1      25.18333  abcde
V2:T4:PD2      24.94000  abcde
V1:T1:PD1      24.82667  abcde
V3:T3:PD1      24.42667  abcde
V1:T3:PD1      24.25667  abcde
V2:T1:PD1      23.06333  abcde
V2:T4:PD1      22.94000  abcde
V2:T1:PD2      22.73000  abcde
V1:T2:PD1      21.82667   bcde
V1:T1:PD2      20.16000    cde
V1:T2:PD2      19.49333     de
V3:T1:PD2      17.85000      e


$Y
$Y[[1]]
Analysis of Variance Table

Response: dependent.var
                     Df  Sum Sq Mean Sq F value    Pr(>F)    
replicationvector     2  0.0108  0.0054  0.0898   0.91430    
fact.A                2  0.5787  0.2894  4.8051   0.01273 *  
fact.B                3 13.7727  4.5909 76.2392 < 2.2e-16 ***
fact.C                1  0.3960  0.3960  6.5770   0.01366 *  
fact.A:fact.B         6  2.1908  0.3651  6.0635 9.822e-05 ***
fact.A:fact.C         2  0.0173  0.0087  0.1437   0.86652    
fact.B:fact.C         3  0.0763  0.0254  0.4225   0.73778    
fact.A:fact.B:fact.C  6  0.2559  0.0426  0.7082   0.64465    
Residuals            46  2.7700  0.0602                      
---
Signif. codes:  0 ‘***’ 0.001 ‘**’ 0.01 ‘*’ 0.05 ‘.’ 0.1 ‘ ’ 1

$Y[[2]]
[1] "R Square 0.862"

$Y[[3]]
[1] "SEm of A: 0.05 , SEd of A: 0.071 , SEm of B: 0.058 , SEd of B 0.082 , SEm of C: 0.041 , SEd of C: 0.058 , SEm of AB: 0.1 , SEd of AB: 0.142 , SEm of AC: 0.071 , SEd of AC: 0.1 , SEm of BC: 0.082 , SEd of BC: 0.116 , SEm of ABC: 0.142 , SEd of ABC: 0.2"

$Y[[4]]

	Shapiro-Wilk normality test

data:  model$residuals
W = 0.98257, p-value = 0.4197


$Y[[5]]
[1] "Normality assumption is not violated"

$Y[[6]]
[1] "The means of one or more levels of factor A are not same, so go for multiple comparison test"

$Y[[7]]
$Y[[7]][[1]]
     MSerror Df     Mean       CV  t.value       LSD
  0.06021715 46 1.576944 15.56122 2.012896 0.1425905

$Y[[7]][[2]]
   dependent.var groups
V3      1.692917      a
V1      1.563333     ab
V2      1.474583      b


$Y[[8]]
[1] "The means of one or more levels of factor B are not same, so go for multiple comparison test"

$Y[[9]]
$Y[[9]][[1]]
     MSerror Df     Mean       CV  t.value       LSD
  0.06021715 46 1.576944 15.56122 2.012896 0.1646494

$Y[[9]][[2]]
   dependent.var groups
T2      1.927778      a
T4      1.828333     ab
T3      1.721667      b
T1      0.830000      c


$Y[[10]]
[1] "The means of one or more levels of factor C are not same, so go for multiple comparison test"

$Y[[11]]
$Y[[11]][[1]]
     MSerror Df     Mean       CV  t.value       LSD
  0.06021715 46 1.576944 15.56122 2.012896 0.1164247

$Y[[11]][[2]]
    dependent.var groups
PD2      1.651111      a
PD1      1.502778      b


$Y[[12]]
[1] "The means of levels of interaction between A and B factors are not same, so go for multiple comparison test"

$Y[[13]]
$Y[[13]][[1]]
     MSerror Df     Mean       CV  t.value       LSD
  0.06021715 46 1.576944 15.56122 2.012896 0.2851811

$Y[[13]][[2]]
      dependent.var groups
V3:T3     2.1300000      a
V1:T2     2.0733333     ab
V2:T4     1.9583333    abc
V3:T4     1.9466667    abc
V3:T2     1.8783333    abc
V2:T2     1.8316667    bcd
V1:T3     1.7200000     cd
V1:T4     1.5800000     de
V2:T3     1.3150000      e
V1:T1     0.8800000      f
V3:T1     0.8166667      f
V2:T1     0.7933333      f


$Y[[14]]
[1] "The means of levels of interaction between B and C factors are same so dont go for any multiple comparison test"

$Y[[15]]
$Y[[15]][[1]]
     MSerror Df     Mean       CV  t.value       LSD
  0.06021715 46 1.576944 15.56122 2.012896 0.2328494

$Y[[15]][[2]]
       dependent.var groups
T2:PD2     1.9611111      a
T4:PD2     1.9344444     ab
T2:PD1     1.8944444     ab
T3:PD2     1.8277778    abc
T4:PD1     1.7222222     bc
T3:PD1     1.6155556      c
T1:PD2     0.8811111      d
T1:PD1     0.7788889      d


$Y[[16]]
[1] "The means of levels of interaction between A and C factors are same so dont go for any multiple comparison test"

$Y[[17]]
$Y[[17]][[1]]
     MSerror Df     Mean       CV  t.value       LSD
  0.06021715 46 1.576944 15.56122 2.012896 0.2016535

$Y[[17]][[2]]
       dependent.var groups
V3:PD2      1.768333      a
V1:PD2      1.655833     ab
V3:PD1      1.617500    abc
V2:PD2      1.529167     bc
V1:PD1      1.470833     bc
V2:PD1      1.420000      c


$Y[[18]]
[1] "The means of levels of interaction between all the three factors ABC are same so dont go for any multiple comparison test"

$Y[[19]]
$Y[[19]][[1]]
     MSerror Df     Mean       CV  t.value      LSD
  0.06021715 46 1.576944 15.56122 2.012896 0.403307

$Y[[19]][[2]]
          dependent.var groups
V3:T3:PD2     2.2133333      a
V1:T2:PD2     2.1433333     ab
V2:T4:PD2     2.0700000     ab
V3:T3:PD1     2.0466667     ab
V1:T2:PD1     2.0033333    abc
V3:T2:PD2     1.9466667    abc
V3:T4:PD1     1.9466667    abc
V3:T4:PD2     1.9466667    abc
V2:T2:PD1     1.8700000    abc
V2:T4:PD1     1.8466667    abc
V1:T3:PD2     1.8333333   abcd
V3:T2:PD1     1.8100000    bcd
V2:T2:PD2     1.7933333    bcd
V1:T4:PD2     1.7866667    bcd
V1:T3:PD1     1.6066667    cde
V2:T3:PD2     1.4366667    def
V1:T4:PD1     1.3733333     ef
V2:T3:PD1     1.1933333     fg
V3:T1:PD2     0.9666667     gh
V1:T1:PD1     0.9000000     gh
V1:T1:PD2     0.8600000     gh
V2:T1:PD2     0.8166667     gh
V2:T1:PD1     0.7700000      h
V3:T1:PD1     0.6666667      h
