# Supplementary material for: Evaluating the impact of Trichoderma biofertilizer and planting dates on mustard yield performance using the InfoCrop growth model
Source: PLoS One. 2023 May 10;18(5):e0285482. doi: 10.1371/journal.pone.0285482 (PMC10171583; doi:10.1371/journal.pone.0285482)
Supplement: S4 File — (DOC) [file pone.0285482.s005.doc]

$FD
$FD[[1]]
Analysis of Variance Table

Response: dependent.var
                     Df  Sum Sq Mean Sq F value    Pr(>F)    
replicationvector     2   0.111   0.056  0.0337  0.966910    
fact.A                2  17.444   8.722  5.2870  0.008575 ** 
fact.B                3   2.000   0.667  0.4041  0.750736    
fact.C                1   0.000   0.001  0.0000  1.000000    
fact.A:fact.B         6 228.333  38.056 23.0673 2.347e-12 ***
fact.A:fact.C         2   0.000   0.010  0.0000  1.000000    
fact.B:fact.C         3   0.000   0.010  0.0000  1.000000    
fact.A:fact.B:fact.C  6   0.000   0.010  0.0000  1.000000    
Residuals            46  75.889   1.650                      
---
Signif. codes:  0 ‘***’ 0.001 ‘**’ 0.01 ‘*’ 0.05 ‘.’ 0.1 ‘ ’ 1

$FD[[2]]
[1] "R Square 0.766"

$FD[[3]]
[1] "SEm of A: 0.262 , SEd of A: 0.371 , SEm of B: 0.303 , SEd of B 0.428 , SEm of C: 0.214 , SEd of C: 0.303 , SEm of AB: 0.524 , SEd of AB: 0.742 , SEm of AC: 0.371 , SEd of AC: 0.524 , SEm of BC: 0.428 , SEd of BC: 0.605 , SEm of ABC: 0.742 , SEd of ABC: 1.049"

$FD[[4]]

	Shapiro-Wilk normality test

data:  model$residuals
W = 0.91025, p-value = 8.075e-05


$FD[[5]]
[1] "Normality assumption is violated"

$FD[[6]]
[1] "The means of one or more levels of factor A are not same, so go for multiple comparison test"

$FD[[7]]
$FD[[7]][[1]]
   MSerror Df     Mean       CV  t.value      LSD
  1.649758 46 32.94444 3.898773 2.012896 0.746347

$FD[[7]][[2]]
   dependent.var groups
V3      33.33333      a
V1      33.25000      a
V2      32.25000      b


$FD[[8]]
[1] "All the factor B level means are same so dont go for any multiple comparison test"

$FD[[9]]
$FD[[9]][[1]]
   MSerror Df     Mean       CV  t.value       LSD
  1.649758 46 32.94444 3.898773 2.012896 0.8618073

$FD[[9]][[2]]
   dependent.var groups
T1      33.11111      a
T2      33.00000      a
T4      33.00000      a
T3      32.66667      a


$FD[[10]]
[1] "All the factor C level means are same so dont go for any multiple comparison test"

$FD[[11]]
$FD[[11]][[1]]
   MSerror Df     Mean       CV  t.value       LSD
  1.649758 46 32.94444 3.898773 2.012896 0.6093898

$FD[[11]][[2]]
    dependent.var groups
PD1      32.94444      a
PD2      32.94444      a


$FD[[12]]
[1] "The means of levels of interaction between A and B factors are not same, so go for multiple comparison test"

$FD[[13]]
$FD[[13]][[1]]
   MSerror Df     Mean       CV  t.value      LSD
  1.649758 46 32.94444 3.898773 2.012896 1.492694

$FD[[13]][[2]]
      dependent.var groups
V3:T2      35.33333      a
V1:T4      35.00000      a
V2:T3      35.00000      a
V1:T1      34.00000     ab
V3:T1      34.00000     ab
V3:T4      34.00000     ab
V1:T3      33.00000      b
V2:T2      32.66667     bc
V2:T1      31.33333     cd
V1:T2      31.00000      d
V2:T4      30.00000      d
V3:T3      30.00000      d


$FD[[14]]
[1] "The means of levels of interaction between B and C factors are same so dont go for any multiple comparison test"

$FD[[15]]
$FD[[15]][[1]]
   MSerror Df     Mean       CV  t.value     LSD
  1.649758 46 32.94444 3.898773 2.012896 1.21878

$FD[[15]][[2]]
       dependent.var groups
T1:PD1      33.11111      a
T1:PD2      33.11111      a
T2:PD1      33.00000      a
T2:PD2      33.00000      a
T4:PD1      33.00000      a
T4:PD2      33.00000      a
T3:PD1      32.66667      a
T3:PD2      32.66667      a


$FD[[16]]
[1] "The means of levels of interaction between A and C factors are same so dont go for any multiple comparison test"

$FD[[17]]
$FD[[17]][[1]]
   MSerror Df     Mean       CV  t.value      LSD
  1.649758 46 32.94444 3.898773 2.012896 1.055494

$FD[[17]][[2]]
       dependent.var groups
V3:PD1      33.33333      a
V3:PD2      33.33333      a
V1:PD1      33.25000     ab
V1:PD2      33.25000     ab
V2:PD1      32.25000      b
V2:PD2      32.25000      b


$FD[[18]]
[1] "The means of levels of interaction between all the three factors ABC are same so dont go for any multiple comparison test"

$FD[[19]]
$FD[[19]][[1]]
   MSerror Df     Mean       CV  t.value      LSD
  1.649758 46 32.94444 3.898773 2.012896 2.110988

$FD[[19]][[2]]
          dependent.var groups
V3:T2:PD1      35.33333      a
V3:T2:PD2      35.33333      a
V1:T4:PD1      35.00000     ab
V1:T4:PD2      35.00000     ab
V2:T3:PD1      35.00000     ab
V2:T3:PD2      35.00000     ab
V1:T1:PD1      34.00000    abc
V1:T1:PD2      34.00000    abc
V3:T1:PD1      34.00000    abc
V3:T1:PD2      34.00000    abc
V3:T4:PD1      34.00000    abc
V3:T4:PD2      34.00000    abc
V1:T3:PD1      33.00000    bcd
V1:T3:PD2      33.00000    bcd
V2:T2:PD1      32.66667     cd
V2:T2:PD2      32.66667     cd
V2:T1:PD1      31.33333     de
V2:T1:PD2      31.33333     de
V1:T2:PD1      31.00000     de
V1:T2:PD2      31.00000     de
V2:T4:PD1      30.00000      e
V2:T4:PD2      30.00000      e
V3:T3:PD1      30.00000      e
V3:T3:PD2      30.00000      e


$MD
$MD[[1]]
Analysis of Variance Table

Response: dependent.var
                     Df  Sum Sq Mean Sq F value    Pr(>F)    
replicationvector     2   10.78   5.389  2.3264    0.1090    
fact.A                2  106.78  53.389 23.0480 1.164e-07 ***
fact.B                3    5.56   1.852  0.7994    0.5006    
fact.C                1    0.00   0.100  0.0000    1.0000    
fact.A:fact.B         6 1116.78 186.130 80.3521 < 2.2e-16 ***
fact.A:fact.C         2    0.00   0.100  0.0000    1.0000    
fact.B:fact.C         3    0.00   0.000  0.0000    1.0000    
fact.A:fact.B:fact.C  6    0.00   0.000  0.0000    1.0000    
Residuals            46  106.56   2.316                      
---
Signif. codes:  0 ‘***’ 0.001 ‘**’ 0.01 ‘*’ 0.05 ‘.’ 0.1 ‘ ’ 1

$MD[[2]]
[1] "R Square 0.921"

$MD[[3]]
[1] "SEm of A: 0.311 , SEd of A: 0.439 , SEm of B: 0.359 , SEd of B 0.507 , SEm of C: 0.254 , SEd of C: 0.359 , SEm of AB: 0.621 , SEd of AB: 0.879 , SEm of AC: 0.439 , SEd of AC: 0.621 , SEm of BC: 0.507 , SEd of BC: 0.717 , SEm of ABC: 0.879 , SEd of ABC: 1.243"

$MD[[4]]

	Shapiro-Wilk normality test

data:  model$residuals
W = 0.97236, p-value = 0.1136


$MD[[5]]
[1] "Normality assumption is not violated"

$MD[[6]]
[1] "The means of one or more levels of factor A are not same, so go for multiple comparison test"

$MD[[7]]
$MD[[7]][[1]]
   MSerror Df     Mean       CV  t.value       LSD
  2.316425 46 82.72222 1.839869 2.012896 0.8843817

$MD[[7]][[2]]
   dependent.var groups
V1      83.58333      a
V3      83.58333      a
V2      81.00000      b


$MD[[8]]
[1] "All the factor B level means are same so dont go for any multiple comparison test"

$MD[[9]]
$MD[[9]][[1]]
   MSerror Df     Mean       CV  t.value      LSD
  2.316425 46 82.72222 1.839869 2.012896 1.021196

$MD[[9]][[2]]
   dependent.var groups
T2      83.11111      a
T1      82.77778      a
T4      82.66667      a
T3      82.33333      a


$MD[[10]]
[1] "All the factor C level means are same so dont go for any multiple comparison test"

$MD[[11]]
$MD[[11]][[1]]
   MSerror Df     Mean       CV  t.value       LSD
  2.316425 46 82.72222 1.839869 2.012896 0.7220947

$MD[[11]][[2]]
    dependent.var groups
PD1      82.72222      a
PD2      82.72222      a


$MD[[12]]
[1] "The means of levels of interaction between A and B factors are not same, so go for multiple comparison test"

$MD[[13]]
$MD[[13]][[1]]
   MSerror Df     Mean       CV  t.value      LSD
  2.316425 46 82.72222 1.839869 2.012896 1.768763

$MD[[13]][[2]]
      dependent.var groups
V1:T1      86.00000      a
V3:T1      86.00000      a
V3:T4      86.00000      a
V2:T2      85.66667      a
V3:T2      85.66667      a
V1:T4      85.33333      a
V2:T3      85.33333      a
V1:T3      85.00000      a
V1:T2      78.00000      b
V2:T4      76.66667      b
V3:T3      76.66667      b
V2:T1      76.33333      b


$MD[[14]]
[1] "The means of levels of interaction between B and C factors are same so dont go for any multiple comparison test"

$MD[[15]]
$MD[[15]][[1]]
   MSerror Df     Mean       CV  t.value      LSD
  2.316425 46 82.72222 1.839869 2.012896 1.444189

$MD[[15]][[2]]
       dependent.var groups
T2:PD1      83.11111      a
T2:PD2      83.11111      a
T1:PD1      82.77778      a
T1:PD2      82.77778      a
T4:PD1      82.66667      a
T4:PD2      82.66667      a
T3:PD1      82.33333      a
T3:PD2      82.33333      a


$MD[[16]]
[1] "The means of levels of interaction between A and C factors are same so dont go for any multiple comparison test"

$MD[[17]]
$MD[[17]][[1]]
   MSerror Df     Mean       CV  t.value      LSD
  2.316425 46 82.72222 1.839869 2.012896 1.250705

$MD[[17]][[2]]
       dependent.var groups
V1:PD1      83.58333      a
V1:PD2      83.58333      a
V3:PD1      83.58333      a
V3:PD2      83.58333      a
V2:PD1      81.00000      b
V2:PD2      81.00000      b


$MD[[18]]
[1] "The means of levels of interaction between all the three factors ABC are same so dont go for any multiple comparison test"

$MD[[19]]
$MD[[19]][[1]]
   MSerror Df     Mean       CV  t.value      LSD
  2.316425 46 82.72222 1.839869 2.012896 2.501409

$MD[[19]][[2]]
          dependent.var groups
V1:T1:PD1      86.00000      a
V1:T1:PD2      86.00000      a
V3:T1:PD1      86.00000      a
V3:T1:PD2      86.00000      a
V3:T4:PD1      86.00000      a
V3:T4:PD2      86.00000      a
V2:T2:PD1      85.66667      a
V2:T2:PD2      85.66667      a
V3:T2:PD1      85.66667      a
V3:T2:PD2      85.66667      a
V1:T4:PD1      85.33333      a
V1:T4:PD2      85.33333      a
V2:T3:PD1      85.33333      a
V2:T3:PD2      85.33333      a
V1:T3:PD1      85.00000      a
V1:T3:PD2      85.00000      a
V1:T2:PD1      78.00000      b
V1:T2:PD2      78.00000      b
V2:T4:PD1      76.66667      b
V2:T4:PD2      76.66667      b
V3:T3:PD1      76.66667      b
V3:T3:PD2      76.66667      b
V2:T1:PD1      76.33333      b
V2:T1:PD2      76.33333      b
