# Supplementary material for: Evaluating the impact of Trichoderma biofertilizer and planting dates on mustard yield performance using the InfoCrop growth model
Source: PLoS One. 2023 May 10;18(5):e0285482. doi: 10.1371/journal.pone.0285482 (PMC10171583; doi:10.1371/journal.pone.0285482)
Supplement: S5 File — (TXT) [file pone.0285482.s006.txt]

library(doebioresearch)
library(readxl)
Data_F <- read_excel("C:/Users/MY PC/Desktop/Data.xlsx")
View(Data_F)
Data_F$Rep=as.factor(Data_F$Rep)
Data_F$Var=as.factor(Data_F$Var)
Data_F$TrtA=as.factor(Data_F$TrtA)
Data_F$TrtB=as.factor(Data_F$TrtB)
attach(Data_F)
head(Data_F)
str(Data_F)
#3 factor Anova 
Output<-frbd3fact(Data_F[5:6],Data_F$Rep,Data_F$Var,Data_F$TrtA,Data_F$TrtB,1)
Output
sink("Output1.doc")
print(Output1)
sink()
Output2<-frbd3fact(Data_F[7:8],Data_F$Rep,Data_F$Var,Data_F$TrtA,Data_F$TrtB,1)
Output2
sink("Output2.doc")
print(Output2)
sink()
Output3<-frbd3fact(Data_F[9:10],Data_F$Rep,Data_F$Var,Data_F$TrtA,Data_F$TrtB,1)
Output3
sink("Output3.doc")
print(Output3)
sink()
Output4<-frbd3fact(Data_F[11:12],Data_F$Rep,Data_F$Var,Data_F$TrtA,Data_F$TrtB,1)
Output4
sink("Output4.doc")
print(Output4)
sink()
